# Supplementary material for: Tumor control by human cytomegalovirus in a murine model of hepatocellular carcinoma
Source: Mol Ther Oncolytics. 2016 Apr 27;3:16012–. doi: 10.1038/mto.2016.12 (PMC5008266; doi:10.1038/mto.2016.12)
Supplement: Supplementary Figures and Table References [file mto201612-s1.zip]

Archive with 4 entries (4 files):
- supplementary table and references.pdf
- mto-00077-s01.tif
- mto-00077-s02.tif
- mto-00077-s03.tif
